# Supplementary material for: A GPER-PKA-Centrin axis regulates centrosome numbers and centriole integrity in colon cancer cells
Source: Commun Biol. 2025 Nov 26;8:1739. doi: 10.1038/s42003-025-09249-4 (PMC12673129; doi:10.1038/s42003-025-09249-4)
Supplement: Supplementary file 4 — Supplementary Data 1 [file 42003_2025_9249_MOESM4_ESM.xlsx]

## Sheet: Fig.1
Source data for Fig. 1a
	DMSO + H2O	DMSO + NF449	E2 + H2O	E2 + NF449	BPA + H2O	BPA + NF449	DES + H2O	DES + NF449
	3.5	3	9	5.5	8	3.5	8	4.5	n=1
	3.5	3	8.5	4	9	4.5	8.5	4.5	n=2
	3	4	8	4	9.5	4.5	8.5	4.5	n=3
Source data for Fig. 1b
	DMSO + H2O	DMSO + NF449	E2 + H2O	E2 + NF449	BPA + H2O	BPA + NF449	DES + H2O	DES + NF449
	1.5	1	3.5	1	3	1.5	2.5	0.5	n=1
	1.5	1	4	0.5	3	1.5	3	1	n=2
	0.5	0.5	3	1	2.5	0.5	3	1.5	n=3
Source data for Fig. 1c
	DMSO + H2O	DMSO + NF449	ICI + H2O	ICI + NF449	Tam + H2O	Tam + NF449
	2.5	2.5	7	3	8	3.5	n=1
	3	2.5	6.5	2.5	7.5	3	n=2
	2	2	7.5	3	6.5	2.5	n=3
	DMSO + H2O	DMSO + NF449	ICI + H2O	ICI + NF449
	3	2.5	7	3	n=1
	2.5	2	7	3	n=2
	2	1.5	7.5	3	n=3
Source data for Fig. 1d
	DMSO + H2O	DMSO + NF449	ICI + H2O	ICI + NF449	Tam + H2O	Tam + NF449
	1.5	0.5	3.5	1	3	1.5	n=1
	1.5	1	4	1.5	4.5	2	n=2
	1	1.5	3	1.5	3.5	1.5	n=3
	DMSO + H2O	DMSO + NF449	ICI + H2O	ICI + NF449
	1	0.5	3	1.5	n=1
	1	1	3.5	1.5	n=2
	0.5	1	3.5	1	n=3
Source data for Fig. 1e
	DMSO	FSK	E2	BPA	DES	G1
	+ IBMX	+ IBMX	+ IBMX	+ IBMX	+ IBMX	+ IBMX
	147708	29483	85078	11319	66130	82667	n=1
	132127	21565	54570	30451	103788	92417	n=2
	97510	31947	10714	14118	73963	54607	n=3
	42598	18611	27808	25672	30063	36394	n=4
	70555	31066	38209	33867	46938	35951	n=5
	68335	27841	29926	31613	31405	24166	n=6
Source data for Fig.f
	DMSO	FSK	E2	BPA	DES	G1
	+ IBMX	+ IBMX	+ IBMX	+ IBMX	+ IBMX	+ IBMX
	27855	17920	21177	23316	21713		n=1
	32416	25053	22561	21034	24349	23543	n=2
	16760	9768	9463	9492	9318	10295	n=3
	16760					9979	n=4
	21333	12350	15489	10855	13553	19623	n=5
	27907	13455	9866	9341	9539	11586	n=6
Source data for Fig. 1g
	DMSO	FSK	8-Br-cAMP
	3.5	7	8	n=1
	2.5	7	8.5	n=2
	2	8	7.5	n=3
Source data for Fig.h
	DMSO	FSK	8-Br-cAMP
	1	3.5	3.5	n=1
	1	4.5	4.5	n=2
	1	2.5	3.5	n=3
Source data for Fig. 1i
	DMSO + DMSO	SQ + DMSO	BPA + DMSO	E2 + SQ	BPA + SQ	DES + SQ
	2	1.5	7	3	3.5	2.5	n=1
	2.5	1.5	7	3	2.5	2	n=2
	2	2	6.5	1.5	2.5	2.5	n=3
Source data for Fig. 1j
	DMSO + DMSO	SQ + DMSO	G1 + DMO	G1 + SQ
	3	3	8.5	3.5	n=1
	2.5	1.5	7	3	n=2
	2.5	2	8	3	n=3
Source data for Fig. 1k
	DMSO + DMSO	SQ + DMSO	BPA + DMSO	E2 + SQ	BPA + SQ	DES + SQ
	1.5	1.5	3.5	1.5	1	1.5	n=1
	1.5	1	4	1.5	1	0.5	n=2
	1	1.5	4	1	2	1.5	n=3
Source data for Fig.l
	DMSO + DMSO	SQ + DMSO	G1 + DMO	G1 + SQ
	1	1.5	4	2	n=1
	1.5	1	4	1	n=2
	1	1	4	1.5	n=3

## Sheet: Fig.2
Source data for Fig. 2a
	SCR + DMSO	PRKACAsi + DMSO	SCR + E2	PRKACAsi + E2	SCR + BPA	PRKACAsi + BPA	SCR + DES	PRKACAsi + DES
	3	2.5	6.5	4	8.5	5	7.5	3	n=1
	2	3	9.5	4	9.5	5	7	3.5	n=2
	2	3	7.5	3	8	4	7	3.5	n=3
	2.5	2	8	3.5	9.5	4.5	8	5.5	n=4
Source data for Fig. 2b
	SCR + DMSO	PRKACAsi + DMSO	SCR + E2	PRKACAsi + E2	SCR + BPA	PRKACAsi + BPA	SCR + DES	PRKACAsi + DES
	2	1.5	5.5	2	6	2	5	2	n=1
	1.5	1.5	3.5	1.5	3.5	1.5	3.5	1.5	n=2
	1	1.5	4	1.5	3.5	1	4	1	n=3
Source data for Fig. 2c
	DMSO + H2O	DMSO + PKI	E2 + H2O	E2 + PKI	BPA + H2O	BPA + PKI	DES + H2O	DES + PKI
	2	2.5	7.5	4	8	3	8	3	n=1
	3	4	7.5	4	7.5	3.5	8.5	4	n=2
	2	3	7.5	4	9	4	7.5	3	n=3
	DMSO + H2O	DMSO + PKI	G1 + H2O	G1 + PKI
	2.5	2	8.5	3.5	n=1
	2	1.5	7.5	2.5	n=2
	2.5	2.5	9	4	n=3
Source data for Fig. 2d
	DMSO + H2O	DMSO + PKI	E2 + H2O	E2 + PKI	BPA + H2O	BPA + PKI	DES + H2O	DES + PKI
	1.5	1.5	3.5	1	4	2	3	1.5	n=1
	1	1.5	4.5	1.5	3	1.5	3.5	1.5	n=2
	1	0.5	3.5	1.5	3	1.5	2.5	0.5	n=3
	DMSO + H2O	DMSO + PKI	G1 + H2O	G1 + PKI
	1.5	0.5	3.5	2	n=1
	1	0.5	3.5	1.5	n=2
	0.5	1	2.5	1	n=3
Source data for Fig. 2e
	DMSO	FSK	E2	BPA	DES	G1	BPA + PKI
	0.0245					0.08675		n=1
	0.1044	0.17585	0.1829	0.27395	0.2852		0.0781	n=2
	0.0229	0.18845	0.18105	0.1016	0.0839			n=3
	0.00072	0.0485	0.06955	0.0677	0.0692			n=4
	0.00475	0.02175	0.0178	0.02445	0.05105			n=5
	0.19055						0.0153	n=6
	0.0365	0.1863	0.1504	0.1509	0.1456	0.12	0.0852	n=7
	0.1144	0.164	0.175	0.193	0.1399	0.1936	0.0227	n=8
	0.0448	0.1268	0.1223	0.1339	0.1556	0.1461	0.0614	n=9
	0.0338					0.1774	0.059	n=10
	0.0338					0.1199	0.0345	n=11
	0.0338					0.1123		n=12
Source data for Fig. 2f
	DMSO	FSK	E2	BPA	DES	G1	BPA + PKI
	0.0145					0.0801		n=1
	0.15465	0.37435	0.2686	0.4313	0.30495			n=2
	0.0261	0.0507	0.0466	0.07085	0.0714			n=3
	0.04445	0.0919	0.1244	0.1244	0.0817			n=4
	0.1467	0.1957	0.1899	0.2289	0.2085	0.2068	0.1038	n=5
	0.064	0.1241	0.1138	0.1485	0.1244	0.1101	0.0339	n=6
	0.0785					0.2154	0.063	n=7
	0.0785					0.2107	0.0635	n=8
	0.0785						0.0671	n=9
	0.015	0.162		0.163	0.1233	0.1414	0.0932	n=10
Source data for Fig. 2g
	DMSO	BPA		DMSO	G-1
	1.983	2.668	n=1	1.983	1.385	n=1
	1.07	4.128		1.07	2.839
	1.204	3.79		1.204	8.706
	3.741	1.951		3.741	6.462
	2.412	2.14		2.412	4.546
	2.146	1.913		2.146	9.892
	2.606	3.507		2.606	3.299
	1.785	2.741		1.785	4.47
	1.279	1.542		1.279	3.686
	1.034	1.98		1.034	5.742
	1.978	1.879		1.978	6.888
	1.573	2.616		1.573	3.619
	2.701	1.961		2.701	7.209
	2.17	3.472		2.17	5.474
	3.492	2.435		3.492	8.049
	1.181	1.217		1.181	5.398
	3.25	1.156		3.25	5.104
	2.807	2.685		2.807	7.607
	3.335	2.897		3.335	4.028
	1.886	4.023		1.886	3.789
	1.994	3.929		1.994	7.256
	3.059	4.836		3.059	7.619
	0.724	3.409		0.724	9.463
	3.061	4.395		3.061	3.4
	1.737	3.211		1.737
	1.622	4.894	n=2	1.622	1.661	n=2
	1.021	3.587		1.021	0.729
	2.117	0.769		2.117	1.922
	0.905	1.485		0.905	1.533
	1.265	1.467		1.265	1.821
	1.598	2.967		1.598	2.064
	2.284	1.826		2.284	1.105
	2.89	2.559		2.89	1.913
	2.238	1.95		2.238	1.998
	4.22	4.897		4.22	1.113
	1.844	4.954		1.844	3.421
	1.541	1.346		1.541	1.108
	1.908	4.005		1.908	2.025
	1.596	4.154		1.596	1.497
	2.104	5.172		2.104	2.321
	1.268	3.69		1.268	0.58
	3.765	5.935		3.765	0.849
	2.862	2.355		2.862	0.952
	3.489	8.393		3.489	6.635
	2.163	3.903		2.163	0.762
	1.782	3.24		1.782	1.11
	2.933	11.604		2.933	1.533
	3.195			3.195	0.793
	2.253			2.253	3.933
	4.272			4.272	2.016
					2.342
	0.626	1.553	n=3
	0.671	1.735		0.626	3.969	n=3
	0.395	2.397		0.671	1.862
	1.421	2.504		0.395	3.36
	0.281	0.776		1.421	2.315
	1.436	1.5		0.281	3.519
	2.013	0.725		1.436	2.354
	0.792	1.5		2.013	2.986
	0.594	2.176		0.792	3.217
	0.986	4.303		0.594	4.213
	0.924	1.327		0.986	4.179
	1.277	2.266		0.924	2.788
	1.169	2.624		1.277	2.884
	0.635	2.407		1.169	3.968
	0.723	2.166		0.635	7.062
	1.083	3.251		0.723	4.552
	0.694	2.987		1.083	4.505
	0.926	3.053		0.694	3.01
	2.856	3.214		0.926	3.016
	2.68	3.808		2.856	3.89
	0.985	5.735		2.68	2.435
	0.639	7.031		0.985	4.648
	1.685	3.787		0.639	2.591
	1.845	3.657		1.685
	1.394	2.03		1.845
				1.394
Source data for Fig. 2i
	DMSO	BPA	G-1	FSK
	2.4	2.4	3	3.2	n=1
	2	2.4	2.8	2	n=2
	3	3.2	2.8	3	n=3

## Sheet: Fig.3
Source data for Fig. 3b
	HCT116			HCT-15
	Normal	Enlarged		Normal	Enlarged
	0.208	1.612		0.239	0.682
	0.2775	1.009		0.2545	0.951
	0.29	1.054		0.3515	1.03
	0.316	0.659		0.2595	0.907
	0.295	1.022		0.319	0.782
	0.3305	0.927		0.2745	0.821
	0.2865	0.825		0.256	0.924
	0.3435	1.015		0.281	0.984
	0.3275	0.868		0.2585	0.589
	0.268	0.75		0.2245	0.89
	0.296	0.687		0.2605	0.862
	0.3415	0.935		0.235	0.678
	0.281	0.951		0.2545	0.735
	0.277	1.077		0.243	0.753
	0.2875	0.793		0.254	0.727
	0.2595	0.763		0.205	0.793
	0.245	0.712		0.2415	1.099
	0.2255	0.862		0.24	0.747
	0.2605	0.888		0.256	0.961
	0.256	0.829		0.256	0.929
	0.276	0.954		0.282	0.982
	0.222	0.69		0.223	0.781
	0.258	1.17		0.2515	0.779
	0.2665	0.837		0.241	0.822
	0.239	0.799		0.2155	0.694
	0.271	0.901		0.305	0.951
	0.22	0.78		0.261	0.702
	0.257	0.584		0.257	0.858
	0.27	0.934
	0.2875	0.63
	0.255	0.941
	0.273	1.014
	0.2595	0.894
	0.2555	0.837
	0.255	0.96
Source data for Fig. 3c
	HCT116					HCT-15
	DMSO	#1	#2	#3		DMSO	#1	#2	#3
	1.05	0.95	1.39	1.85		1.113	0.73	1.36	2.06
	0.64	0.77	1.96	2.21		0.676	0.81	1.11	1.62
	1.02	0.7	1.28	1.95		0.973	1.24	0.89	1.13
	0.85	1.05	1.15	1.59		0.555	0.38	1.18	1.21
	1.03	0.54	1.12	1.26		0.885	0.84	0.71	1.17
	0.74	0.92	2.31	2.42		0.983	0.64	1.63	2.27
	1.06	0.8	2.54	3.3		0.684	0.76	0.64	1.14
	0.68	1.02	0.82	1.65		0.819	0.9	2.15	2.31
	0.86	0.74	1.44	2.14		0.882
		0.96	0.92	1.03		0.848	0.77	1.7	2.18
		0.82	0.92	1.7		0.876	0.616	0.853	1.103
		0.99	0.74	0.96		1.64
						0.559
						1.206
						0.48	0.507	1.741	2.157
						0.96	0.975	2.024	2.154
						1.161
						0.708
						0.803
						0.548
						1.263
						0.521
						0.757
						0.631
						0.721
Source data for Fig. 3d
	HCT116	ZA			ENL CTN2				HCT-15	ZA			ENL CTN2
	DMSO	2.5	2.25	2.25	0.5	0.25	0.25		DMSO	1.25	0.75	1	0	0	0
	E2	6.25	7	7.75	3	3.25	3.25		E2	3.5	3	2.5	1.75	1.5	0.75
	BPA	7.5	6.75	5.75	4	3	2.75		BPA	3.75	3.75	3.25	1.5	1.5	1.5
	DES	6.25	7	6.75	3	3.75	2.5		DES	3.25	3.25	2.75	1.75	1.25	1
		n=1	n=2	n=3	n=1	n=2	n=3			n=1	n=2	n=3	n=1	n=2	n=3
Source data for Fig. 3e
	HCT116	ZA			ENL CTN2				HCT-15	ZA			ENL CTN2
	DMSO	2.75	3	2.75	0.75	0.75	0.75		DMSO	1.25	0.75	0.5	0	0	0
	G1	7.25	7.25	7.5	3.75	4	4.5		G1	3	3	4	1.25	1.25	1.75
		n=1	n=2	n=3	n=1	n=2	n=3			n=1	n=2	n=3	n=1	n=2	n=3
Source data for Fig. 3f
	HCT116	ZA				ENL CTN2					HCT-15	ZA			ENL CTN2
	DMSO	2.75	2.25	2.75	2.75	0.75	0.5	0.74	0.75		DMSO	1.25	0.75	0.75	0	0	0
	ICI	6.5	7	7.75	7.5	3.25	4.48	4.26	3		ICI	3.25	3.25	3	1.5	1.5	1.5
	Tam	6.5	6.25	7	7.25	3	3.25	3.5	3.25		Tam	3.5	2.75	2.75	1.5	1.25	1.5
		n=1	n=2	n=3	n=4	n=1	n=2	n=3	n=4			n=1	n=2	n=3	n=1	n=2	n=3
Source data for Fig. 3g
	HCT116	ZA			ENL CTN2				HCT-15	ZA			ENL CTN2
	DMSO	2.75	2.75	3	0.75	0.5	1		DMSO	1	1.25	0.5	0	0	0
	PLK4 OE	8.75	10.5	10	2.25	2.25	1.5		PLK4 OE	4.29	7.14	5.14	0	0	0
		n=1	n=2	n=3	n=1	n=2	n=3			n=1	n=2	n=3	n=1	n=2	n=3

## Sheet: Fig.4
Source data for Fig. 4b
	HCT116	Cep135 at ENL CTN			CP110 at ENL CTN
	BPA	6.25	0	8.33	44.44	60	50
	G-1	0	0	0	14.29	42.86	44.44
		n=1	n=2	n=3	n=1	n=2	n=3
Source data for Fig. 4c
	HCT116	ENL CTN2			Centrobin at ENL CTN
	BPA	43.48	25	64.71	4.35	0	0
	G-1	57.14	50	63.64	7.14	0	0
		n=1	n=2	n=3	n=1	n=2	n=3
Source data for Fig. 4f
	centriole diameter			centriole length			centriole width			centriole area
	DMSO	BPA		DMSO	BPA		DMSO	BPA		DMSO	BPA
	238.57	262.5		362.06	405.01		174.67	189.81		63241	76874.9
	134.27	244.84		573.55	451.4		200.05	172.17		114739	77717.5
	258.45	223.59		401.97	115.71		165.03	151.25		66337.1	17501.1
	252.35	190.82		297.9	510.85		203.5	192.06		60622.7	98113.9
	201.89	214.76		469.26	467.07		176.43	247.97		82791.5	115822
	208.47	218.43		473.7	175.92		137.76	309.57		65256.9	54459.6
	257.76	266.86		573.79	292.28		197.84	209.36		121431	61191.7
	242.59	250.31		425.85	345.89		197.84	215.53		84250.2	74549.7
	228.44	237.23		441.47	310.72		174.52	223.58		77045.3	69470.8
	212.98	265.87		358.4	247.46		201.88	175.92		72353.8	43533.2
	186.14	254.66		407.18	344.88		230.69	216.63		93932.4	74711.4
		311.34		302.53	244.99		207.45	195.83		62759.8	47976.4
		238.69		250.63	298.74		218.93	217.9		54870.4	65095.4
		271.69		347.32	346.05		221.8	161.57		77035.6	55911.3
		258.8		318.95	319.04		194.13	205.84		61917.8	65671.2
		233.88		405.7	251.44		225.75	196.01		91586.8	49284.8
		214.87		573.68	244.34		202.45	175.97		116142	42996.5
		245.28		521.8	149.48		219.49	130.48		114530	19504.2
		212.57		425.19	281.52		184.37	214.93		78392.3	60507.1
		225.21		307.26	296.79		190.57	220.44		58554.5	65424.4
		295.12		482.2	319.48		217.99	214.97		105115	68678.6
		249.4		341.96	185.61		179.02	205.05		61217.7	38058.3
		252.09		410.5	391.91		193.59	159.93		79468.7	62678.2
		229.82		462.69	449.29		207.1	195.24		95823.1	87719.4
		238.6		322.95	506.4		164	245.5		52963.8	124323
		244.52		327.21	391.4		216.28	223.07		70769	87309.6
		191.63		345.24	444.84		199.83	234.53		68989.3	104328
		254.93		410.5	473.79		193.59	210.32		79468.7	99647.5
		244.45		455.18	337.44		187.42	210.21		85309.8	70933.3
		213.64		484.8	310.51		230.72	222.52		111853	69094.7
					216.61			209.58			45397.1
					314.67			212.83			66971.2
					179.09			197.21			35318.3
					404.15			174.58			70556.5
					164.7			209.08			34435.5
					246.8			181.09			44693
					453.04			209.76			95029.7
					279.77			157.74			44130.9
					420.59			194.03			81607.1
					294.58			207.31			61069.4
					534.539			244.48			130686
					114.55			180.59			20686.6

## Sheet: Fig.5
Source data for Fig. 5a
	HCT116	ZA			ENL CTN2				HCT-15	ZA			ENL CTN2
	DMSO	2.25	2.5	2.25	0.5	0.5	0.25		DMSO	1	0.5	0.75	0	0	0
	FSK	6.5	8.25	6.75	3	4	3.5		FSK	3.25	3.25	3.5	2.24	1.24	1.51
	8-Br-cAMP	5.75	7.5	7.75	3.5	2.25	3.25		8-Br-cAMP	2	4.25	3.25	0.76	1.49	1.76
		n=1	n=2	n=3	n=1	n=2	n=3			n=1	n=2	n=3	n=1	n=2	n=3
Source data for Fig. 5f
	SCR	CETNP	Vinculin	Vinculin	SCR/Vinculin	CETNP/Vinculin	%
	29035052	14051052	48837350	59457342	0.594526	0.236322	39.7496
Source data for Fig. 5c
												5
	DMSO	BPA	G-1	FSK
	1.2	1.4	1.6	1	n=1
	2	1.8	2	1.6	n=2
	2.2	1.8	1.8	2.2	n=3

## Sheet: Fig.6
Source data for Fig. 6c
	HCT116	ZA			P-ENL CTN2
	DMSO	20	11.11	11.11	10	0	0
	E2	48	46.43	41.94	20	17.86	19.36
	BPA	53.33	44.44	47.83	30	22.22	13.04
	DES	48	53.57	37.04	24	25	14.82
		n=1	n=2	n=3	n=1	n=2	n=3
Source data for Fig. 6d
	HCT116	ZA			P-ENL CTN2				HCT116	ZA				P-ENL CTN2
	DMSO	27.27	25	27.27	9.09	0	9.09		DMSO	27.27	22	27	27.27	9.09	11	9	9.09
	G1	51.72	55.17	60	24.14	37.93	36.67		ICI	50	64	55	40	19.23	35.56	19.41	23.33
		n=1	n=2	n=3	n=1	n=2	n=3		Tam	46.15	52	50	44.83	23.08	20	35.72	31.04
										n=1	n=2	n=3	n=4	n=1	n=2	n=3	n=4
Source data for Fig. 6e
	HCT-15	ZA			P-ENL CTN2
	DMSO	0	0	0	0	0	0
	E2	50	50	30	14.29	16.67	10
	BPA	40	40	46.2	20	20	30.77
	DES	53.85	38.46	36.4	23.08	15.38	9.09
		n=1	n=2	n=3	n=1	n=2	n=3
Source data for Fig. 6f
	HCT-15	ZA			P-ENL CTN2				HCT-15	ZA			P-ENL CTN2
	DMSO	0	0	0	0	0	0		DMSO	0	0	0	0	0	0
	G1	41.67	41.67	43.75	16.67	16.67	25		ICI	46.15	46.15	50	23.08	23.08	16.67
		n=1	n=2	n=3	n=1	n=2	n=3		Tam	42.86	45.45	54.55	21.43	27.27	27.28
										n=1	n=2	n=3	n=1	n=2	n=3
Source data for Fig. 6g
	HCT116	ZA			P-ENL CTN2
	DMSO	22.22	20	11.11	0	10	0
	FSK	46.15	48.48	51.85	19.23	27.27	22.22
	8-Br-cAMP	60.87	30	41.94	43.66	23.33	19.36
		n=1	n=2	n=3	n=1	n=2	n=3
Source data for Fig. 6h
	HCT-15	ZA			P-ENL CTN2
	DMSO	0	0	0	0	0	0
	FSK	69	38	43	38.64	7.6	21.5
	8-Br-cAMP	38	35	54	25.46	11.55	23.22
		n=1	n=2	n=3	n=1	n=2	n=3
Source data for Fig. 6i
	HCT116	ENL CTN2					HCT-15	ENL CTN2
	H2O + G-1	46	52	46	48		H2O + G-1	46	48	46	50
	PKI + G-1	40	52	44	46		PKI + G-1	36	46	42	48
		n=1	n=2	n=3	n=4			n=1	n=2	n=3	n=4
Source data for Fig. 6k
	HCT116 CTN2 Knockout	ENL CTN2 upon BPA
	CTN2 WT	75	70.59	61.76
	CTN2 S170A	85.71	71.43	76.47
		n=1	n=2	n=3
Source data for Fig. 6l
	HCT116 CTN2 Knockout	extra centrosomes
	CTN2 WT	9.75	9.99	18.17
	CTN2 S170A	0	3.71	4.89
		n=1	n=2	n=3

## Sheet: Fig.7
Source data for Fig. 7c
	PKAcat	PKAreg	PKAc/PKAr	%	HCT116
	39385560	38101267	1.03371	100	DMSO
	10872125	31602167	0.344031	33.2813	BPA
Source data for Fig. 7e
	PKAcat	P-CETN	Vinculin SN	PKAcat/Vinc SN	PCETN/PKAc	%	HCT116
	42663409	2330184	27417823	1.55605	1.4975e+06	100	DMSO
	36200388	3811426	26082480	1.38792	2.74614e+06	183.381	BPA
	49973832	4621255	22766823	2.19503	2.10533e+06	140.589	E2
	48206560	5256669	21452472	2.24713	2.33928e+06	156.212	DES
Source data for Fig. 7f
	PKAcat	P-CETN	Vinculin SN	PKAcat/Vinc SN	PCETN/PKAc	%	HCT-15
	90895927	25045602	22479116	4.04357	6.19393e+06	100	DMSO
	73306250	19566066	27357258	2.67959	7.30189e+06	117.888	BPA
	82523685	35732401	22217196	3.71441	9.61995e+06	155.313	E2
	52386078	26889572	16272782	3.21925	8.35276e+06	134.854	DES
Source data for Fig. 7h
	PKAcat	P-CETN	Vinculin SN	PKAcat/Vinc SN	PCETN/PKAc	%	HCT116
	11747844	30347530	21325773	0.550875	5.50896e+07	100	DMSO
	10894359	48058430	28749602	0.378939	1.26823e+08	230.213	G-1
Source data for Fig. 7i
	PKAcat	P-CETN	Vinculin SN	PKAcat/Vinc SN	PCETN/PKAc	%	HCT-15
	15605392	11388794	6143660	2.54008	4.48363e+06	100	DMSO
	13071643	11344087	6666439	1.96081	5.7854e+06	129.034	G-1

## Sheet: Fig.S1
Source data for Fig. S1a
	HCT116	H2O + DMSO			NF449 + DMSO			H2O + BPA			NF449 + BPA			H2O + G-1			NF449 + G-1
		n=1	n=2	n=3	n=1	n=2	n=3	n=1	n=2	n=3	n=1	n=2	n=3	n=1	n=2	n=3	n=1	n=2	n=3
	Day 0	49500	52000	48250	49500	52000	48250	49500	52000	48250	49500	52000	48250	49500	52000	48250	49500	52000	48250
	Day 2	392250	436500	457500	456750	426000	414000	456750	450000	424500	425250	444000	440250	424500	479250	447750	446250	456000	424500
	HCT-15	H2O + DMSO				NF449 + DMSO				H2O + BPA				NF449 + BPA				H2O + G-1				NF449 + G-1
		n=1	n=2	n=3	n=4	n=1	n=2	n=3	n=4	n=1	n=2	n=3	n=4	n=1	n=2	n=3	n=4	n=1	n=2	n=3	n=4	n=1	n=2	n=3	n=4
	Day 0	50500	49500	46000	44000	50500	49500	46000	44000	50500	49500	46000	44000	50500	49500	46000	44000	50500	49500	46000	44000	50500	49500	46000	44000
	Day 2	220500	250500	228000	225000	229500	264750	226500	225000	229500	247500	234750	216750	237000	245250	225000	223500	228000	242250	215250	231750	221250	237000	219750	214500
Source data for Fig. S1b
	HCT116			HCT-15
	H2O	PTX		H2O	PTX
	2.5	5	n=1	1.5	3	n=1
	2	4.5	n=2	1	3.5	n=2
	2	7	n=3	0.5	3.5	n=3
Source data for Fig. S1c
	HCT116					HCT-15
	H2O + DMSO	G1 + DMSO	G1 + NF449	G1 + SQ		H2O + DMSO	G1 + DMSO	G1 + NF449	G1 + SQ
	+ IBMX	+ IBMX	+ IBMX	+ IBMX		+ IBMX	+ IBMX	+ IBMX	+ IBMX
	74525	45700	70738	72192	n=1	28628	15267	20104	24685	n=1
	52439	32054	51785	45131	n=2	35079	16714	33629	33361	n=2
	91555	45480	123286	91073	n=3	20700	15517	20236	22690	n=3
	36444	22656	57861	23413	n=4	44043	19493	26454	24774	n=4
	45173	32711	46553	47165	n=5	38422	21870	32959	32712	n=5

## Sheet: Fig.S2
Source data for Fig. S2a
	HCT116	DMSO + G-1			PKI + G-1
		n=1	n=2	n=3	n=1	n=2	n=3
	Day 0	100000	45000	45000	100000	45000	45000
	Day 2	498750	357750	495000	527250	357000	484500
Source data for Fig. S2b
	HCT-15	DMSO + G-1			PKI + G-1
		n=1	n=2	n=3	n=1	n=2	n=3
	Day 0	75000	55000	55000	75000	55000	55000
	Day 2	346500	332250	316500	339000	330750	318000
Source data for Fig. 2c
	HCT116		Area PKA	Area Actin	normalized	%		HCT-15		Area PKA	Area Actin	normalized	%
	DMSO	SCR	41171631	34491451	1.19368			DMSO	SCR	42997401	33432676	1.28609
		PRKACAsi	7704045	22073915	0.349011	29.2383			PRKACAsi	17481288	22266886	0.78508	61.044
	E2	SCR	25392823	21224187	1.19641			E2	SCR	54382409	33914581	1.60351
		PRKACAsi	6927681	10053776	0.689063	57.5942			PRKACAsi	24759681	45102442	0.548965	34.2352
	BPA	SCR	24741803	27483718	0.900235			BPA	SCR	55380530	33592057	1.64862
		PRKACAsi	6553468	19485676	0.336322	37.3594			PRKACAsi	20528146	38327087	0.535604	32.488
	DES	SCR	23554903	21602161	1.0904			DES	SCR	49328288	40549924	1.21648
		PRKACAsi	4863610	10814723	0.449721	41.2439			PRKACAsi	26968167	53710555	0.502102	41.2749
	HCT116		Area PKA	Area Actin	normalized	%		HCT-15		Area PKA	Area Actin	normalized	%
	DMSO	SCR	52097510	30640986	1.70026			DMSO	SCR	31686681	55458693	0.571356
		AKAP9Asi	14680267	31321874	0.468691	27.5659			AKAP9Asi	12052752	47911794	0.251561	44.0288
	E2	SCR	40693995	31460995	1.29347			E2	SCR	52467602	39683016	1.32217
		AKAP9Asi	16926288	38397208	0.440821	34.0804			AKAP9Asi	8874489	28136187	0.315412	23.8557
	BPA	SCR	35907066	39392430	0.911522			BPA	SCR	43367459	37152480	1.16728
		AKAP9Asi	13580723	37397288	0.363147	39.8397			AKAP9Asi	8699024	33188995	0.262106	22.4543
	DES	SCR	77292643	34765279	2.22327			DES	SCR	32185631	32587602	0.987665
		AKAP9Asi	19314844	44766815	0.431455	19.4063			AKAP9Asi	9099075	50090957	0.181651	18.392
Source data for Fig. 2e
	HCT116									HCT-15
	SCR + DMSO	AKAP9 + DMSO	SCR + E2	AKAP9 + E2	SCR + BPA	AKAP9 + BPA	SCR + DES	AKAP9 + DES		SCR + DMSO	AKAP9 + DMSO	SCR + E2	AKAP9 + E2	SCR + BPA	AKAP9 + BPA	SCR + DES	AKAP9 + DES
	2	2	9	7.5	8.5	6	8	3.5	n=1	2.5	1.5	4.5	2	4.5	2	5	2	n=1
	2.5	2	8.5	4	7.5	4.5	7	3.5	n=2	1.5	1.5	4	1.5	3.5	1.5	3.5	1.5	n=2
	2.5	1.5	8.5	4	6.5	4	7.5	4	n=3	1	1.5	3.5	2	4	1	3.5	1.5	n=3
	2.5	3	7.5	2.5	7.5	4.5	7	4	n=4
Source data for Fig. 2g
	clone 2						clone 3
	DMSO	BPA	G-1	FSK			DMSO	BPA	G-1	FSK
	2.8	2.8	2.6	2.2	n=1		3.6	3.6	3.8	2	n=1
	3.6	3.6	4	3.2	n=2		2.8	4	3.8	2.8	n=2
	4	3.8	3.6	2.4	n=3		3.6	3.4	3.4	3.8	n=3

## Sheet: Fig.S3
Source data for Fig. S3c
	HCT116	ZA			ENL CTN2				HCT-15	ZA			ENL CTN2
	DMSO	3	3	2.5	1	0.5	1		DMSO	1.25	1.25	0.75	0	0	0
	E2	7.5	7.5	7.5	4.5	5.5	2		E2	3.25	3.5	3.25	1.5	2.25	1.5
	BPA	8.5	7.5	6.5	4	3	3		BPA	3.25	3.25	3.5	1.75	1.25	1.25
	DES	6.5	7.5	7	4.5	2	2		DES	3.5	3	3.75	2	1	1.75
		n=1	n=2	n=3	n=1	n=2	n=3			n=1	n=2	n=3	n=1	n=2	n=3

[truncated: 4 more sheets: Fig. S4, Fig.S5, Fig.S6, Fig.S7]
